# Supplementary material for: Spatiotemporal monitoring of hard tissue development reveals unknown features of tooth and bone development
Source: Sci Adv. 2023 Aug 2;9(31):eadi0482. doi: 10.1126/sciadv.adi0482 (PMC10396306; doi:10.1126/sciadv.adi0482)
Supplement: Supplementary file 2 — Movies S1 to S3 [file sciadv.adi0482_movies_s1_to_s3.zip]

Archive with 3 entries (3 files):
- adi0482_Movie_S1.mp4
- adi0482_Movie_S2.mp4
- adi0482_Movie_S3.mp4
